# Supplementary material for: A practical approach to supported liquid extraction and measurement of 18 steroids in plasma and serum by targeted liquid chromatography tandem mass spectrometry
Source: MethodsX. 2024 May 4;12:102728. doi: 10.1016/j.mex.2024.102728 (PMC11214409; doi:10.1016/j.mex.2024.102728)
Supplement: Supplementary file 1 [file mmc1.xlsx]

## Sheet: Sequence
		Sample Name	Sample ID	Sample comment	Analyte conc for F (ng)	Sample type	I.S.	Injection order
1	A1	Double Blank				Double Blank	NO	1
2	B1	0 STD			0	Blank	YES	13
3	C1	1 STD			0.5	Standard	YES	25
4	D1	2 STD			1	Standard	YES	37
5	E1	3 STD			2.5	Standard	YES	49
6	F1	4 STD			5	Standard	YES	61
7	G1	5 STD			7.5	Standard	YES	73
8	H1	6 STD			10	Standard	YES	85
9	A2	7 STD			20	Standard	YES	2
10	B2	8 STD			25	Standard	YES	14
11	C2	9 STD			50	Standard	YES	26
12	D2	10 STD			90	Standard	YES	38
13	E2	11 STD			100	Standard	YES	50
14	F2	Double Blank				Double Blank	NO	62
15	G2	QC Chrom Pan 1 - Lv 1-100 ul	ChromSystems Serum Panel 1 Level 1			Quality Control	YES	74
16	H2	QC Chrom Pan 1 - Lv 2-100 ul	ChromSystems Serum Panel 1 Level 2			Quality Control	YES	86
17	A3	QC Chrom Pan 1 - Lv 3--100 ul	ChromSystems Serum Panel 1 Level 3			Quality Control	YES	3
18	B3	Double Blank				Double Blank	NO	15
19	C3	Sample 1				Unknown	YES	27
20	D3	Sample 2				Unknown	YES	39
21	E3	Sample 3				Unknown	YES	51
22	F3	Sample 4				Unknown	YES	63
23	G3	Sample 5				Unknown	YES	75
24	H3	Sample 6				Unknown	YES	87
25	A4	Sample 7				Unknown	YES	4
26	B4	Sample 8				Unknown	YES	16
27	C4	Sample 9				Unknown	YES	28
28	D4	Sample 10				Unknown	YES	40
29	E4	Sample 11				Unknown	YES	52
30	F4	Sample 12				Unknown	YES	64
31	G4	Sample 13				Unknown	YES	76
32	H4	Sample 14				Unknown	YES	88
33	A5	Sample 15				Unknown	YES	5
34	B5	Sample 16				Unknown	YES	17
35	C5	Sample 17				Unknown	YES	29
36	D5	Sample 18				Unknown	YES	41
37	E5	Sample 19				Unknown	YES	53
38	F5	Sample 20				Unknown	YES	65
39	G5	Sample 21				Unknown	YES	77
40	H5	Sample 22				Unknown	YES	89
41	A6	Sample 23				Unknown	YES	6
42	B6	Sample 24				Unknown	YES	18
43	C6	Sample 25				Unknown	YES	30
44	D6	Sample 26				Unknown	YES	42
45	E6	Sample 27				Unknown	YES	54
46	F6	Sample 28				Unknown	YES	66
47	G6	Sample 29				Unknown	YES	78
48	H6	Sample 30				Unknown	YES	90
49	A7	Sample 31				Unknown	YES	7
50	B7	Sample 32				Unknown	YES	19
51	C7	Sample 33				Unknown	YES	31
52	D7	Sample 34				Unknown	YES	43
53	E7	Sample 35				Unknown	YES	55
54	F7	Sample 36				Unknown	YES	67
55	G7	Sample 37				Unknown	YES	79
56	H7	Sample 38				Unknown	YES	91
57	A8	Sample 39				Unknown	YES	8
58	B8	Sample 40				Unknown	YES	20
59	C8	Sample 41				Unknown	YES	32
60	D8	Sample 42				Unknown	YES	44
61	E8	Sample 43				Unknown	YES	56
62	F8	Sample 44				Unknown	YES	68
63	G8	Sample 45				Unknown	YES	80
64	H8	Sample 46				Unknown	YES	92
65	A9	Sample 47				Unknown	YES	9
66	B9	Sample 48				Unknown	YES	21
67	C9	Sample 49				Unknown	YES	33
68	D9	Sample 50				Unknown	YES	45
69	E9	Sample 51				Unknown	YES	57
70	F9	Sample 52				Unknown	YES	69
71	G9	Sample 53				Unknown	YES	81
72	H9	Sample 54				Unknown	YES	93
73	A10	Sample 55				Unknown	YES	10
74	B10	Sample 56				Unknown	YES	22
75	C10	Sample 57				Unknown	YES	34
76	D10	Sample 58				Unknown	YES	46
77	E10	Sample 59				Unknown	YES	58
78	F10	Sample 60				Unknown	YES	70
79	G10	Sample 61				Unknown	YES	82
80	H10	Sample 62				Unknown	YES	94
81	A11	Sample 63				Unknown	YES	11
82	B11	Sample 64				Unknown	YES	23
83	C11	Sample 65				Unknown	YES	35
84	D11	Sample 66				Unknown	YES	47
85	E11	Sample 67				Unknown	YES	59
86	F11	Sample 68				Unknown	YES	71
87	G11	Sample 69				Unknown	YES	83
88	H11	Sample 70				Unknown	YES	95
89	A12	Sample 71				Unknown	YES	12
90	B12	Sample 72				Unknown	YES	24
91	C12	Sample 73				Unknown	YES	36
92	D12	Sample 74				Unknown	YES	48
93	E12	QC Chrom Pan 1 - Lv 1-100 ul	ChromSystems Serum Panel 2 Level 1			QC	YES	60
94	F12	QC Chrom Pan 1 - Lv 2-100 ul	ChromSystems Serum Panel 2 Level 2			QC	YES	72
95	G12	QC Chrom Pan 1 - Lv 3--100 ul	ChromSystems Serum Panel 2 Level 3			QC	YES	84
96	H12	Solvent blank				Solvent	NO	96

## Sheet: Platemap
	1	2	3	4	5	6	7	8	9	10	11	12
A	A1	A2	A3	A4	A5	A6	A7	A8	A9	A10	A11	A12
	Double Blank	7 STD	QC Chrom Pan 1 - Lv 3--100 ul	Sample 7	Sample 15	Sample 23	Sample 31	Sample 39	Sample 47	Sample 55	Sample 63	Sample 71
B	B1	B2	B3	B4	B5	B6	B7	B8	B9	B10	B11	B12
	0 STD	8 STD	Double Blank	Sample 8	Sample 16	Sample 24	Sample 32	Sample 40	Sample 48	Sample 56	Sample 64	Sample 72
C	C1	C2	C3	C4	C5	C6	C7	C8	C9	C10	C11	C12
	1 STD	9 STD	Sample 1	Sample 9	Sample 17	Sample 25	Sample 33	Sample 41	Sample 49	Sample 57	Sample 65	Sample 73
D	D1	D2	D3	D4	D5	D6	D7	D8	D9	D10	D11	D12
	2 STD	10 STD	Sample 2	Sample 10	Sample 18	Sample 26	Sample 34	Sample 42	Sample 50	Sample 58	Sample 66	Sample 74
E	E1	E2	E3	E4	E5	E6	E7	E8	E9	E10	E11	E12
	3 STD	11 STD	Sample 3	Sample 11	Sample 19	Sample 27	Sample 35	Sample 43	Sample 51	Sample 59	Sample 67	QC Chrom Pan 1 - Lv 1-100 ul
F	F1	F2	F3	F4	F5	F6	F7	F8	F9	F10	F11	F12
	4 STD	Double Blank	Sample 4	Sample 12	Sample 20	Sample 28	Sample 36	Sample 44	Sample 52	Sample 60	Sample 68	QC Chrom Pan 1 - Lv 2-100 ul
G	G1	G2	G3	G4	G5	G6	G7	G8	G9	G10	G11	G12
	5 STD	QC Chrom Pan 1 - Lv 1-100 ul	Sample 5	Sample 13	Sample 21	Sample 29	Sample 37	Sample 45	Sample 53	Sample 61	Sample 69	QC Chrom Pan 1 - Lv 3--100 ul
H	H1	H2	H3	H4	H5	H6	H7	H8	H9	H10	H11	H12
	6 STD	QC Chrom Pan 1 - Lv 2-100 ul	Sample 6	Sample 14	Sample 22	Sample 30	Sample 38	Sample 46	Sample 54	Sample 62	Sample 70	Solvent blank
